# Supplementary material for: Molecular Characterization of Multidrug-Resistant and Extended-Spectrum β-Lactamases-Producing Salmonella enterica Serovars Enteritidis and Typhimurium Isolated from Raw Meat in Retail Markets
Source: Antibiotics (Basel). 2024 Jun 24;13(7):586. doi: 10.3390/antibiotics13070586 (PMC11274296; doi:10.3390/antibiotics13070586)
Supplement: Supplementary file 1 [file antibiotics-13-00586-s001.zip]

Archive with 1 entries (1 files):
- antibiotics-2976865-supplementary.pdf
